# Supplementary material for: TSLP promoting B cell proliferation and polarizing follicular helper T cell as a therapeutic target in IgG4-related disease
Source: J Transl Med. 2022 Sep 8;20:414. doi: 10.1186/s12967-022-03606-1 (PMC9461269; doi:10.1186/s12967-022-03606-1)
Supplement: Supplementary file 3 — Additional file 3: Table S2. List of differential expression genes of TSLP activated B cells and B cells from IgG4-RD. [file 12967_2022_3606_MOESM3_ESM.xlsx]

## Sheet: Sheet1
Table S2. List of differential expression genes of TSLP activated B cells and B cells from IgG4-RD.
Gene	log2FoldChange	p adj
FAM156B	3.45965	0.000426878
MAGED4	3.45129	0.000639619
AC018413.1	3.20156	0.000905017
FAM157B	1.371	0.00133024
SOS2	1.62626	0.0016953
NCOR2	-4.78145	0.00306866
AZIN1-AS1	-0.69595	0.00353675
LINC01141	4.8019	0.00483684
AC105339.3	-1.66404	0.00557723
AC096992.2	1.03288	0.00585571
AP000356.3	-4.46408	0.00597326
ZNF337-AS1	-0.995689	0.0059955
AC048382.2	4.74548	0.00642865
TNFSF4	4.43704	0.00660273
C1orf61	-3.98923	0.00687502
AC113935.1	0.461379	0.00810463
NALT1	0.710215	0.00840605
DGKI	-0.472002	0.0103255
AC012435.2	4.36376	0.0103801
CTDSPL	3.59176	0.0103989
AL353708.3	1.17953	0.0105133
EGFL7	-1.81993	0.010713
MIR5684	-4.92901	0.0107705
AC020951.1	-0.979013	0.0108808
ARHGEF33	-4.65612	0.0115381
AKT1	1.74811	0.0122105
GLS2	-1.32488	0.0126219
LINC01315	3.50376	0.0129595
FAM124A	3.79186	0.0131344
CNTNAP3B	-4.26143	0.0132732
HMGA1P3	2.36332	0.0135122
AP005329.1	1.58564	0.0140057
BEND4	-0.377136	0.0142731
ACTG1P10	-2.73217	0.0148275
MERTK	2.22993	0.0155714
IL10RB-DT	1.56097	0.0157643
DHDH	2.45703	0.0166281
LINC02332	3.41104	0.0168338
MIR641	-3.75034	0.0171739
C4B	-2.27818	0.017175
AC005261.3	0.908199	0.0171774
TERB1	-3.73097	0.0172338
STK32C	0.399816	0.0174565
AC055854.1	-2.47349	0.0175949
TEX12	4.33538	0.0176626
AC004381.3	-0.907978	0.0183943
CAPN15	-0.251849	0.0189469
AL157871.5	1.89543	0.0192504
SPRED2	2.20157	0.0196639
TANC2	-0.731663	0.0200466
AC104653.2	-1.60366	0.0201669
AL360181.2	-0.525842	0.0202974
SLC8A2	3.6274	0.0204401
ARTN	4.07906	0.0205351
AP000553.1	2.43161	0.0207504
PMS2P10	1.21998	0.0208132
CXorf36	3.63557	0.021438
CDKN1A	1.90889	0.0216044
DHFRP1	-0.948633	0.0221862
AL121936.1	3.73979	0.0228156
TTK	1.46031	0.0228468
AC159540.2	2.38597	0.0229814
SNORA22C	-4.38798	0.0242908
TCEA1P2	0.558099	0.0243381
ASS1P1	-4.20145	0.024443
AC009950.1	-0.463722	0.0245548
CHST7	-0.939027	0.024937
OR2H2	1.95758	0.0263507
AC023906.4	-1.16231	0.0273531
FZD8	1.70752	0.0275218
AL354822.1	-1.54319	0.0276979
CMKLR1	-4.33158	0.0277203
SMIM10L2A	1.00572	0.0281484
SAMD7	-3.56682	0.0283216
MYOZ3	-4.05917	0.0284402
AC124068.2	3.06871	0.0286461
ASAP2	3.51041	0.0287103
AIMP2	0.348774	0.0288064
EGF	3.61536	0.0290919
AC005229.4	0.66043	0.0294168
RPL3P2	1.87076	0.0294721
AC001226.1	2.69537	0.0298418
RNA5SP383	-1.32756	0.0300163
AL035411.1	-1.36395	0.0301522
AC009690.1	-2.24998	0.030355
HOXA9	2.82084	0.0303761
LRFN3	-0.843031	0.0312394
ENPP2	-1.79385	0.0317975
AC007386.1	-1.37896	0.0319621
AC074138.1	0.978776	0.0321217
PIM1	-0.483596	0.0321351
STRCP1	-0.978162	0.0326679
PLBD1-AS1	3.91151	0.0328695
Z98752.4	1.49608	0.0330026
AL954650.1	-2.33542	0.0335253
RAB7B	4.37642	0.0338241
AC003005.1	-2.95887	0.0338953
CPS1	-3.44823	0.0343803
CD160	-1.60183	0.0348598
C7orf25	1.12939	0.0352936
B3GNT4	-1.76711	0.0355928
TESMIN	-0.501921	0.0358041
AL158211.3	-2.79664	0.0360544
KIAA1841	0.985094	0.0362617
LINC02181	2.67958	0.036574
AC005695.1	-4.32912	0.0371636
IGKV2D-28	-1.31725	0.0372998
IGKV2-23	-2.18785	0.0376848
AP001029.1	4.22676	0.0379725
FBXL18	-0.527606	0.0384996
AL162595.1	-1.74576	0.0385316
PSD3	-0.527892	0.0390353
AL133297.1	-3.47417	0.0394127
AC046130.2	-2.21652	0.0396967
RN7SL2	3.9236	0.0397938
AL031280.1	-3.91783	0.0401674
RF02271	3.74785	0.0407184
AC099336.2	0.498624	0.0408387
AC026740.1	2.30371	0.0410475
RNU6-531P	-0.274099	0.0423188
DENND2C	0.887984	0.0426187
LINC00824	4.2282	0.0426462
AL109811.1	-1.21323	0.0431241
PKD1	-0.284524	0.0440141
MTPAP	0.252781	0.0442557
IL3RA	3.38675	0.0444249
AC012370.2	3.40241	0.0448738
MIR3685	0.888857	0.0454178
AC114781.2	-3.34021	0.0456253
CACNB4	1.33308	0.0456336
AC005224.1	1.06778	0.0456459
SOCS1	3.75893	0.045658
SRP14-AS1	-0.526439	0.0457643
GLMN	0.386597	0.0457914
AL136454.1	-3.6558	0.045836
KIAA0556	-0.420971	0.0459907
SVIL-AS1	-1.31717	0.0461533
ATP5MFP4	-3.78381	0.0462593
SEC16A	-0.222716	0.0463373
PLA1A	-4.17328	0.0465791
MRVI1	-1.36484	0.0468602
ZNF536	-4.25028	0.0469292
CRLF2	2.44956	0.0474208
AL137127.1	-1.38473	0.0474838
AP001267.1	2.70129	0.0476118
AL355490.1	2.52313	0.0476765
MIR193BHG	1.94946	0.0482152
AC092809.4	3.43972	0.0484183
AC020978.3	-1.76133	0.0485865
HIST2H2BB	4.16425	0.0491012
AC244093.4	3.78325	0.0491228
MIR4434	-3.78148	0.0492579
FPR3	-3.36108	0.0492965
AC135048.3	-2.11013	0.0495349
KLHDC8B	0.971993	0.0496573
CMSS1	0.385839	0.049665
PTTG1	0.588632	0.049691
